# Supplementary material for: Cannabidiol Enhances Mitochondrial Metabolism and Antioxidant Defenses in Human Intestinal Epithelial Caco-2 Cells
Source: Nutrients. 2024 Nov 9;16(22):3843. doi: 10.3390/nu16223843 (PMC11597683; doi:10.3390/nu16223843)
Supplement: Supplementary file 1 [file nutrients-16-03843-s001.zip]

Archive with 1 entries (1 files):
- nutrients-3302740-supplementary.pdf
